# Supplementary material for: Discordant population histories of host and its parasite: A role for ecological permeability of extreme environment?
Source: PLoS One. 2017 Apr 10;12(4):e0175286. doi: 10.1371/journal.pone.0175286 (PMC5386267; doi:10.1371/journal.pone.0175286)
Supplement: S1 Table — Thresholds were individually set for each AFLP primer combinations. (XLSX) [file pone.0175286.s001.xlsx]

## Sheet: Sheet1
			Wenyonia spp.					Synodontis spp.
			MseI-CTC	MseI-CTA	MseI-CAA	MseI-CAG	MseI-CAC	MseI-CTC	MseI-CTA	MseI-CAA
		EcoRI-ACA*	150	150	150	100	150	150	200	200
		EcoRI-ACT*	150	150	200	150	200	150	150	150
		EcoRI-ACG*	150	150	150	100	200	200	200	150
